# Supplementary material for: Proteomic Evidence of Biological Aging in a Child with a Compound Heterozygous ZMPSTE24 Mutation
Source: Proteomics Clin Appl. 2018 Dec 27;13(2):1800135. doi: 10.1002/prca.201800135 (PMC6492098; doi:10.1002/prca.201800135)
Supplement: Supplementary file 1 — Supporting Information [file PRCA-13-na-s001.xls]

## Sheet: Supp Table 1
Mos_ID	66046	66943	180241	180242
Protein_ID	2012_Sample1	2012_Sample2	2017_Sample1	2017_Sample2
54	0	0	0	0
94	0	0	0	33.5205
97	0	0	0	0
191	0	0	82.2465	0
219	0	0	0	0
286	0	0	0	0
366	0	0	0	0
388	0	0	0	0
420	0	0	46.0822	33.7288
463	0	0	0	0
499	0	0	0	0
583	0	19.5958	0	0
605	0	0	0	0
624	12.78	0	0	0
652	0	0	0	0
709	0	0	0	0
889	0	0	0	0
912	0	1.9553	0	0
936	0	0	0	0
953	0	0	0	0
1019	0	0	0	0
1035	0	0	266.744	213.728
1074	0	0	0	0
1097	0	0	28.6021	0
1104	0	0	0	0
1139	0	0	0	0
1277	0	0	0	0
1393	0	0	0	0
1450	6.0995	0	0	0
1457	0	0	0	0
1482	0	0	1098.79	810.474
1495	0	0	0	0
1576	0	0	139.822	102.093
1577	37.5418	67.4054	81.7488	77.3103
1619	0	0	0	0
1698	0	21.1456	52.3569	58.4921
1736	0	0	0	0
1850	0	0	201.836	169.61
1869	0	0	0	0
1882	0	0	0	0
1949	0	0	0	0
1950	0	0	0	0
2004	0	8.1156	0	0
2010	0	0	0	0
2136	0	0	0	0
2178	0	0	0	0
2181	0	0	0	0
2210	0	0	0	0
2243	0	102.456	0	0
2263	0	0	0	0
2265	0	0	0	0
2330	0	0	0	0
2368	0	0	0	0
2370	0	0	0	0
2404	0	0	0	0
2449	0	0	117.454	0
2450	0	0	0	0
2504	0	0	0	0
2505	117.864	240.162	332.759	330.888
2506	81.7911	14.2632	0	0
2510	0	0	0	0
2659	51.476	154.147	1893.79	1485.84
2725	8.9196	0	0	0
2859	0	0	34.9185	0
2898	0	0	0	0
3048	297.163	246.852	99.5493	0
3049	0	0	0	0
3052	0	0	0	0
3087	0	0	0	0
3126	0	0	0	0
3149	0	0	0	0
3160	0	0	0	0
3235	0	0	0	0
3332	0	0	0	0
3438	0	0	0	0
3472	0	0	0	0
3508	0	54.6255	560.167	626.006
3511	0	0	0	0
3608	26.8849	0	0	0
3672	0	0	0	0
3696	0	0	0	0
3719	0	0	0	0
3736	0	16.1319	0	0
3743	0	11.2469	0	0
3796	0	0	1227.59	957.642
3806	0	0	190.265	86.453
3895	0	0	0	0
3926	0	0	0	0
3970	0	0	143.79	59.7196
4175	0	0	456.784	707.031
4240	0	0	0	0
4356	0	211.972	335.085	0
4384	0	0	0	0
4458	0	0	0	0
4493	80.8307	29.0173	0	0
4494	0	0	0	0
4609	0	0	0	0
4668	43.8921	0	0	0
4703	9.004	0	126.87	0
4730	0	315.865	0	0
4756	0	0	0	0
4816	0	0	0	0
4845	0	230.824	0	0
4892	0	0	0	0
4901	0	0	0	0
4957	0	0	0	0
4976	497.299	512.278	3024.39	2621.83
5041	0	0	0	0
5090	172.647	232.168	0	0
5184	0	55.9653	0	0
5199	0	0	0	0
5202	0	0	0	0
5210	0	0	0	0
5271	0	0	0	0
5273	0	30.2229	126.88	65.3814
5410	0	0	0	0
5412	0	0	0	0
5441	0	0	0	0
5612	0	0	265.595	58.4843
5661	130.121	90.9254	3008.03	2531.75
5670	0	0	0	0
5675	66.0106	185.572	1991.98	1742.8
5843	0	0	0	0
5864	6.1641	0	0	0
5897	0	0	0	0
5913	0	0	0	0
5962	0	0	0	0
5967	0	0	0	0
6015	0	217.397	202.944	0
6025	0	48.9625	0	0
6062	0	0	0	0
6094	10.7316	0	81.2153	85.0404
6239	0	0	0	0
6294	11.0854	0	85.5217	72.6523
6399	0	0	0	0
6416	0	0	0	0
6452	0	24.3656	0	0
6496	0	0	0	0
6498	0	0	0	0
6543	39.7045	42.1846	263.287	0
6630	0	0	0	0
6676	0	0	0	0
6706	0	0	0	0
6712	0	0	0	0
6732	9.9076	0	0	0
6803	19.8291	213.106	215.527	0
6814	0	0	110.855	0
6838	0	0	82.5415	0
6929	0	24.2653	0	0
6931	0	0	0	0
6978	0	17.6141	0	66.1135
7004	0	0	102.342	0
7025	0	0	0	0
7067	0	0	0	0
7088	9.457	0	0	0
7094	33.0519	52.4021	0	0
7240	0	0	0	0
7357	0	0	0	0
7405	0	0	0	0
7408	82.4792	310.686	432.128	330.222
7546	0	0	0	0
7553	42.3605	0	0	0
7568	0	37.6037	0	0
7638	0	0	0	0
7680	0	33.4535	0	0
7689	43.0166	13.8229	287.764	235.211
7799	0	0	0	0
7813	0	0	0	0
7854	0	0	0	0
7902	0	0	0	0
7953	0	7.0397	0	0
7954	0	39.2485	0	0
8045	0	0	0	0
8051	0	0	0	0
8090	0	0	0	0
8133	0	0	231.28	165.19
8205	0	0	0	0
8251	0	67.1531	0	0
8305	0	0	0	0
8342	286.501	192.511	334.198	0
8343	0	0	0	0
8386	0	0	0	0
8390	336.944	929.579	410.519	371.684
8430	0	5.8784	0	0
8435	0	0	1232.66	1379.19
8448	0	0	0	0
8494	0	0	0	0
8503	0	0	0	0
8662	0	0	0	0
8675	0	0	0	0
8695	0	260.884	0	0
8725	0	243.285	0	0
8792	61.5574	0	0	0
8797	0	0	0	0
8800	40.6515	37.4538	0	0
8860	0	0	0	0
8908	0	0	0	0
8940	0	0	0	0
9012	0	0	0	0
9080	0	0	58.4171	49.9276
9087	0	0	0	0
9119	0	34.2327	0	0
9157	0	0	0	0
9191	0	0	0	0
9230	193.541	75.4322	57.1714	0
9276	0	19.2136	0	0
9278	0	0	0	0
9288	0	0	362.735	377.269
9527	36.5051	25.6114	0	0
9578	0	0	0	0
9623	0	0	0	0
9641	0	0	0	0
9678	0	0	0	0
9785	0	0	0	0
9811	0	0	0	0
9857	9.3891	13.0227	116.73	161.842
9860	0	125.333	0	0
9930	0	0	0	0
10020	0	0	0	0
10057	0	0	0	0
10068	0	0	0	0
10086	20.7708	54.2782	0	0
10088	660.34	529.752	154.793	150.921
10092	0	0	0	0
10187	25.7207	55.0436	57.4575	72.2643
10240	0	0	0	0
10368	0	85.6646	192.489	110.128
10428	0	0	0	0
10581	0	0	0	0
10688	0	0	0	0
10745	321.095	257.903	152.212	133.522
10866	0	0	0	0
10884	0	79.082	0	0
10932	0	0	0	0
10973	0	0	0	0
10997	0	0	0	0
11029	0	0	0	0
11049	0	145.037	0	0
11091	0	0	0	0
11150	342.264	65.2231	1513.53	1395.5
11249	96.7658	74.5971	61.5463	0
11282	0	0	0	0
11354	0	0	0	0
11413	0	0	358.659	316.824
11440	0	0	0	0
11483	0	0	0	0
11500	0	0	0	0
11516	0	0	0	0
11536	0	0	0	0
11705	0	7.5359	0	0
11760	29.651	54.7786	0	0
11835	518.025	506.46	0	0
11889	0	16.1456	0	0
11981	0	0	0	0
11982	44.396	35.5587	0	0
11989	66.368	0	0	0
11991	0	58.4843	194.609	204.471
12264	0	0	0	0
12344	0	0	0	0
12380	0	0	0	0
12434	0	0	0	0
12476	0	0	0	0
12501	0	0	0	0
12508	0	0	0	0
12567	0	0	0	0
12568	0	0	0	0
12574	0	0	0	0
12593	0	0	0	0
12600	0	8.2655	0	0
12633	0	0	0	0
12652	0	0	74.4578	0
12657	81.0494	28.8008	119.975	77.5729
12705	0	0	0	0
12815	0	0	0	0
12823	0	0	0	0
12827	0	0	0	0
12872	0	0	0	0
12879	0	65.0088	0	0
12917	54.9219	29.0363	0	0
12922	0	0	0	0
12923	26.3232	0	0	0
12957	36.5263	16.6798	0	0
12964	0	0	0	0
12968	150.43	186.111	238.355	269.42
12993	0	0	0	0
12998	54.6321	206.986	631.284	675.563
13056	0	0	0	0
13057	0	0	0	0
13112	0	0	0	0
13145	0	0	0	0
13174	0	0	0	0
13187	0	0	0	0
13188	23.1526	0	374.536	285.837
13205	0	6.8993	191.186	139.98
13232	0	0	0	0
13248	0	0	0	0
13279	0	49.332	0	0
13292	0	0	835.154	547.42
13321	1340.08	749.736	893.6	576.391
13323	0	0	0	0
13332	0	0	0	0
13340	0	0	474.749	0
13342	1361.69	5637.54	5655.38	5707.55
13344	0	0	0	0
13429	0	0	0	0
13452	0	0	0	0
13462	0	0	0	0
13475	0	0	0	0
13590	0	0	61.2632	0
13627	0	0	0	0
13628	0	0	0	0
13640	0	0	0	0
13704	0	0	0	0
13711	0	0	0	0
13746	0	0	270.263	0
13747	258.388	504.942	71.7354	0
13793	52.1696	165.199	206.162	0
13803	0	0	0	0
13844	43.8174	0	0	0
13889	0	0	0	0
13913	0	0	0	0
13945	0	33.4451	0	0
13992	0	0	0	0
14031	78.5751	194.924	0	137.264
14040	15.5766	0	0	55.0577
14047	339.72	1113.46	1002.98	947.644
14055	0	0	0	0
14064	0	0	0	0
14071	69.7993	113.945	1404.47	1146.06
14132	0	0	0	0
14140	0	0	0	0
14211	0	0	0	0
14271	0	0	0	0
14292	0	0	0	0
14406	0	0	0	0
14447	0	0	276.899	232.507
14478	0	336.515	0	0
14486	0	0	0	0
14512	22.8398	323.153	0	0
14513	0	0	0	0
14520	0	0	0	0
14548	0	0	35.8349	0
14556	0	0	0	0
14562	0	0	0	0
14584	0	0	0	0
14614	0	0	0	0
14751	0	0	0	0
14756	9.962	6.7304	97.1145	58.6007
14763	0	57.949	0	0
14782	46.8634	211.552	0	0
14786	70.6571	27.1106	0	0
14897	0	0	0	0
14902	0	0	0	0
14906	158.78	914.329	2213.08	2050.76
14914	0	0	0	0
14942	0	0	0	0
14983	0	13.1515	0	0
15012	0	9.9515	0	0
15026	0	0	0	0
15036	0	0	0	0
15040	0	0	0	0
15065	0	0	488.246	115.542
15122	0	0	0	0
15129	0	0	0	0
15132	0	14.4131	0	0
15155	0	60.6232	0	0
15158	0	0	0	0
15165	49.0688	0	0	0
15176	0	0	0	0
15187	0	23.4545	0	0
15192	0	0	0	0
15216	0	0	0	0
15220	0	0	0	0
15266	0	0	0	0
15279	0	0	0	0
15296	16.7107	38.5982	21.6002	0
15300	27.75	18.8852	0	0
15311	0	0	0	0
15332	0	0	0	0
15349	0	0	0	0
15469	0	0	0	0
15474	0	0	0	0
15486	0	0	36.8184	0
15502	0	0	0	0
15512	91.3944	397.332	0	0
15516	0	14.2917	0	0
15517	104.349	0	0	74.1515
15522	0	0	0	0
15561	151.594	376.025	526.433	432.925
15562	0	0	0	0
15565	0	0	0	0
15593	74.8102	328.46	164.432	0
15652	53.7202	0	0	0
15716	0	0	0	0
15731	0	0	0	0
15776	137.09	414.9	783.693	650.781
15787	0	0	0	0
15790	0	0	0	0
15791	0	0	0	0
15800	42.2523	193.032	0	0
15845	0	0	0	0
15872	0	0	0	0
15887	25.348	633.966	1549.55	1191.86
15889	0	0	0	0
15954	107.26	283.103	1364.22	594.186
15960	0	0	304.796	283.553
15971	0	0	0	0
16038	76.9827	0	0	0
16059	166.395	134.299	504.629	392.736
16113	0	0	0	0
16133	0	0	0	0
16161	0	0	47.7913	0
16168	931.212	1580.87	9949.58	10838.3
16172	0	0	1191.79	0
16196	0	0	0	0
16197	0	0	0	0
16208	0	0	0	0
16234	0	0	0	0
16248	0	0	0	0
16318	0	0	43.5774	40.7203
16320	0	0	0	0
16344	0	0	0	0
16346	0	0	0	0
16349	0	0	0	0
16389	0	0	0	0
16453	0	0	0	0
16497	561.73	566.884	135.757	25.1746
16554	0	0	0	0
16773	0	0	301.834	321.865
16779	0	162.791	0	0
16832	0	0	0	0
16854	23.7125	0	0	0
16859	25.6567	0	0	0
16862	0	0	0	0
16875	63.5189	17.2604	0	0
16908	0	0	0	0
16910	12.7795	0	0	0
16915	0	45.9346	0	0
16975	0	0	0	0
16976	0	0	0	0
16977	0	0	0	0
16979	0	0	0	0
16980	0	0	0	0
16989	59.8766	85.0385	174.003	168.328
16993	0	0	0	0
16999	0	0	0	0
17045	0	0	0	0
17055	115.028	260.096	122.426	39.5432
17070	0	0	0	0
17111	295.52	119.09	341.655	176.741
17126	0	0	0	0
17157	0	0	0	0
17201	0	10.4836	0	0
17241	0	0	0	0
17281	26.8703	0	0	0
17338	0	0	0	0
17382	14.8702	0	0	0
17383	0	0	0	0
17403	0	0	0	0
17407	0	0	0	0
17421	0	0	0	0
17439	0	0	0	0
17456	0	0	1094.46	1069.56
17468	0	0	0	0
17501	0	0	0	0
17515	0	0	0	0
17557	0	0	0	0
17575	0	0	0	0
17601	0	0	210.498	0
17622	0	0	0	0
17649	0	66.1512	0	0
17667	0	0	0	0
17675	34.4854	0	0	0
17684	0	0	0	0
17686	0	0	0	0
17694	1753.74	5945.12	9072.38	8157.86
17799	0	0	0	0
17829	0	0	0	0
17830	0	0	0	0
17870	0	65.7404	0	0
17887	333.59	415.982	1183.58	917.147
17899	21.2284	15.018	64.9615	142.816
17901	87.8048	191.659	0	0
17968	33.9432	95.5897	416.483	404.508
17973	0	0	138.22	0
18014	0	0	0	0
18021	18.5401	0	0	0
18027	0	0	0	0
18029	672.681	966.707	789.559	514.683
18043	0	0	0	0
18077	0	0	0	0
18085	0	0	0	0
18139	0	0	0	0
18153	0	0	0	0
18164	36.2472	0	0	0
18201	0	0	0	0
18208	0	0	0	0
18216	0	573.324	0	0
18283	0	0	0	0
18288	0	0	0	0
18300	0	0	82.248	178.917
18358	0	0	0	0
18384	0	0	0	0
18393	337.407	645.222	0	0
18395	189.891	285.901	72.6057	38.2561
18421	0	359.892	0	418.773
18448	18.5333	27.5097	0	0
18477	0	0	0	0
18515	0	0	0	0
18522	0	0	0	0
18587	69.1021	0	79.1888	48.1141
18590	0	0	0	0
18604	160.91	200.122	0	0
18650	0	0	0	0
18652	0	0	0	0
18710	0	0	0	0
18772	0	0	44.9915	0
18779	89.7871	0	0	0
18833	0	102.316	0	128.995
18848	0	0	0	0
18865	0	0	0	0
18927	0	0	95.243	67.3036
18936	0	0	0	0
18939	0	0	0	0
18943	477.611	1327.01	3134.23	2262.42
18947	29.6751	131.479	0	0
18949	0	17.895	0	0
18972	0	101.52	769.607	520.509
18980	0	23.0945	0	0
18988	0	0	0	0
19002	0	0	0	0
19024	0	0	182.243	139.543
19032	219	174.174	0	0
19046	76.9828	0	0	0
19085	0	0	0	0
19128	0	184.484	73.2777	62.5059
19137	0	0	0	0
19142	156.389	0	211.56	0
19212	172.695	78.5066	0	0
19214	0	0	0	0
19284	30.7779	115.725	219.61	175.167
19320	0	0	0	0
19322	0	0	860.647	952.875
19328	16.2706	8.8831	249.779	220.907
19387	0	0	0	0
19397	0	43.916	0	0
19448	0	0	0	0
19464	0	106.631	0	0
19473	0	0	0	0
19501	70.3423	187.529	358.542	310.998
19530	0	0	0	0
19562	0	0	0	0
19582	44.5383	0	120.623	68.3656
19590	328.781	153.366	99.0412	0
19597	20.4913	0	0	0
19648	44.7684	0	241.117	0
19655	0	0	0	0
19703	0	0	0	0
19708	0	55.8206	0	0
19709	0	0	0	0
19714	0	0	0	0
19765	0	0	0	0
19771	0	0	0	0
19773	224.809	597.867	1455.11	1575.27
19787	0	20.8004	63.233	182.249
19791	237.049	863.623	1499.57	1327.35
19794	24.684	152.052	0	0
19828	0	0	53.9931	0
19829	0	228.704	136.429	0
19838	0	0	0	0
19871	83.4175	187.952	493.823	455.503
19883	0	0	0	0
19902	0	0	0	0
19930	0	0	0	0
19955	0	0	0	0
19961	0	0	0	0
19965	16.7126	0	0	0
19969	0	0	0	0
19989	20.5204	0	0	0
20036	0	0	99.8205	0
20046	0	0	0	0
20072	597.002	0	1563.93	1210.7
20100	14.1912	0	0	0
20118	854.398	910.57	353.776	445.469
20170	20.7261	90.3268	0	0
20185	0	0	0	0
20199	0	0	94.6588	70.2502
20204	135.501	511.411	351.26	79.7654
20216	438.991	619.707	1082.45	731.052
20226	0	0	0	0
20245	0	0	0	0
20270	0	0	0	0
20274	0	0	0	0
20289	0	0	0	0
20334	0	0	0	0
20346	0	0	0	0
20457	166.819	150.076	0	0
20659	594.087	36.1087	186.06	2152.37
20667	0	0	0	0
20690	0	452.582	1903.53	0
20695	0	0	0	0
20698	0	0	0	0
20700	80.6855	0	0	0
20704	0	0	0	0
20705	0	0	0	0
20706	0	0	0	0
20722	0	0	0	0
20749	84.5382	349.619	287.834	196.766
20750	181.414	305.674	588.431	691.782
20756	258.802	282.004	2538.5	814.969
20781	0	17.9868	0	0
20784	0	0	0	0
20788	0	0	0	0
20794	41.297	50.6337	222.405	0
20795	0	332.083	0	0
20862	1004.66	2186.45	2640.42	1852.62
20863	29.2888	33.6341	0	0
20896	0	0	0	0
20919	0	0	0	0
20954	0	0	0	0
20959	0	0	0	0
20992	0	0	0	0
21013	0	0	0	0
21049	0	0	0	0
21052	0	88.6017	0	0
21147	98.163	0	0	0
21152	0	0	0	0
21212	0	0	0	0
21223	774.844	1719.89	0	0
21225	0	306.446	0	0
21229	50.3043	0	0	0
21276	395.236	0	0	0
21294	0	0	0	0
21301	0	123.813	0	0
21302	0	0	0	0
21330	10.6771	6.9141	0	0
21338	142.586	0	400.701	171.725
21356	38.9473	0	0	0
21365	0	0	338.813	271.391
21460	137.963	121.841	0	0
21531	0	0	0	0
21544	0	0	0	0
21637	0	0	0	0
21641	21.1211	0	0	0
21651	0	0	0	0
21684	0	0	0	0
21686	0	0	0	0
21689	0	0	0	0
21693	0	0	0	0
21709	0	0	0	0
21728	0	0	0	0
21747	2830.21	3906.53	8492.34	4512.03
21818	26.2282	178.917	0	0
21821	0	0	0	0
21851	0	0	0	0
21879	0	150.531	130.339	169.576
21893	0	0	0	0
21919	52.2682	0	1551.1	1187.35
21972	636.399	0	2102.38	1561.55
21988	0	0	128.591	249.331
21990	0	674.328	0	0
22007	0	0	0	0
22008	0	0	0	0
22009	0	0	0	0
22019	0	0	0	0
22023	0	0	0	0
22043	233.865	90.7427	495.63	137.868
22046	69.3378	0	0	0
22077	69.5665	0	0	0
22080	0	0	0	0
22089	476.019	218.946	988.729	1020.32
22109	0	0	0	0
22166	0	0	34.5207	1126.59
22226	0	0	0	0
22267	0	0	0	0
22274	74.8938	14.3677	0	0
22275	47.6393	64.0048	0	35.3107
22347	0	9.2241	3453.74	3328.51
22352	0	0	0	0
22370	0	0	0	0
22452	108.578	0	0	0
22453	0	1967.35	0	0
22546	0	16.3451	0	0
22567	168.6	307.848	137.353	0
22572	0	0	0	0
22617	0	0	0	0
22625	39.0616	148.014	0	0
22636	0	0	0	0
22660	60.829	24.9495	0	0
22662	0	0	0	0
22663	20.4175	138.928	0	0
22668	0	0	0	0
22669	0	0	0	0
22693	0	0	0	0
22715	0	110.155	0	0
22725	59.1217	103.213	367.233	366.485
22740	0	0	0	0
22753	0	0	0	0
22787	0	0	212.947	115.682
22789	17.3769	0	0	0
22799	124.371	0	47.8197	0
22806	0	0	0	0
22835	778.334	320.977	1523.91	989.108
22880	74.4881	0	172.38	139.167
22884	89.1417	43.2393	92.0795	0
22885	0	0	0	0
22910	0	0	0	0
22912	0	0	0	0
22939	0	446.181	0	0
22942	0	0	0	0
22947	0	0	0	0
23002	0	35.7065	0	0
23007	0	0	0	0
23033	0	0	0	0
23224	0	0	76.2906	56.0589
23244	1579.48	498.035	36.799	283.328
23270	0	0	0	0
23356	8.8199	112.582	12060.2	8743.18
23360	0	991.775	0	334.702
23372	0	0	0	0
23409	1018.44	1322.16	1678.62	0
23423	0	0	60.2201	0
23441	0	0	0	0
23467	0	0	0	0
23487	0	0	0	0
23509	0	0	0	658.998
23510	129.148	0	0	0
23514	0	0	0	0
23515	255.069	0	0	0
23518	0	43.4409	338.727	316.146
23535	0	0	0	0
23557	54.8616	38.1411	0	0
23576	0	0	0	272.033
23578	0	0	0	0
23588	0	0	0	0
23628	0	314.726	280.457	283.008
23638	0	0	0	0
23651	0	0	0	0
23659	91.8962	0	0	0
23685	0	0	0	0
23696	0	0	0	0
23697	825.37	789.494	924.738	773.627
23704	0	0	116.185	54.5106
23705	0	0	0	0
23720	0	0	0	0
23724	0	39.8039	0	0
23779	0	0	0	0
23798	0	257.138	305.732	152.187
23855	90.5097	0	0	0
23868	0	0	0	0
23870	0	0	0	0
23915	0	0	0	0
23922	0	0	0	0
23931	0	0	0	0
23944	0	0	0	0
23968	824.662	988.782	2872.31	931.45
24016	0	39.2338	0	0
24056	0	0	0	0
24065	223.074	147.812	385.67	216.097
24075	0	0	0	0
24107	0	0	0	0
24113	0	0	0	570.767
24117	2688.22	3646.79	5231.21	3710.54
24130	0	0	0	0
24168	0	0	0	0
24175	0	0	0	0
24278	0	0	0	0
24281	0	0	0	0
24291	8539.5	5601.83	29858.5	16991.8
24308	0	0	0	0
24330	0	0	0	0
24364	416.011	0	490.08	415.644
24386	0	143.752	0	0
24390	0	0	0	0
24393	68.2556	125.321	0	0
24442	0	206.308	0	0
24449	107.989	278.174	92.1063	0
24491	0	0	0	0
24494	215.578	0	0	0
24497	0	0	951.586	0
24502	0	17380	0	0
24510	9977.97	0	27313.3	24835.9
24518	0	0	0	0
24577	0	0	0	0
24583	0	0	0	0
24616	0	0	2710.02	5545.19
24660	0	0	0	0
24723	26.1532	340.215	0	0
24788	67.2271	17.5455	0	0
24841	24.9174	15.4192	101.26	0
24862	0	0	0	0
24887	0	0	0	0
24897	0	0	0	0
24899	0	0	0	0
24900	0	0	0	0
24903	0	0	0	0
24920	0	0	0	0
24940	0	0	181.836	83.7805
24943	0	0	0	0
24944	0	513.204	329.779	168.029
24952	115.189	56.8542	0	0
24958	2286.74	3997.47	5388.52	4582.66
24990	989.477	0	0	0
24994	0	0	0	0
25002	0	0	0	0
25003	0	0	0	0
25020	30.3008	0	0	0
25044	0	375.009	0	0
25053	0	0	0	0
25087	0	0	0	0
25099	0	0	221.95	186.533
25101	0	0	0	0
25127	0	0	0	0
25140	0	0	0	0
25209	0	0	734.41	2143.87
25210	0	0	0	0
25213	127.861	0	0	0
25219	0	0	0	0
25225	0	0	0	0
25242	28.6029	0	0	0
25264	0	0	0	0
25294	216.314	0	1219.42	1260.45
25295	0	738.782	0	0
25301	0	0	0	424.537
25348	0	0	0	0
25353	0	0	0	0
25356	0	0	0	0
25363	3978.93	0	10479.9	7020.81
25411	33.1951	4464.04	0	0
25421	0	0	0	0
25425	0	0	0	0
25429	5210.96	6853.94	14340.9	9697.36
25444	0	0	0	0
25511	0	0	0	0
25550	0	0	0	0
25590	92.3169	74.9846	0	0
25605	0	23.1431	0	0
25639	37.4945	0	0	0
25731	0	22.1876	0	0
25777	0	0	0	0
25866	37.4041	0	86.1162	0
25893	0	0	0	0
25932	0	0	0	0
26006	0	0	0	0
26034	0	0	0	0
26071	410.768	100.848	0	0
26092	0	0	0	0
26098	0	0	0	0
26113	569.795	1256.26	733.346	847.799
26163	101.809	0	123.717	95.7224
26178	0	137.921	0	0
26179	0	0	134.326	0
26220	0	0	0	0
26256	0	0	82.8634	107.513
26257	0	0	0	115.632
26261	0	0	0	0
26286	0	0	0	0
26289	0	0	0	36.9264
26292	25.1144	0	0	0
26296	0	0	0	0
26301	0	0	0	0
26304	0	0	0	0
26326	0	29.7457	0	0
26331	0	0	0	0
26346	0	0	0	0
26368	0	0	0	0
26369	28.0365	0	105.933	126.229
26387	0	0	0	0
26408	0	0	0	0
26412	0	70.6486	0	0
26431	0	241.424	393.654	352.308
26442	0	0	0	0
26460	0	0	0	0
26488	0	263.506	328.093	187.493
26493	0	0	0	0
26494	0	0	0	0
26496	346.229	0	492.765	394.225
26504	183.409	164.397	0	0
26607	0	0	0	0
26611	0	0	0	0
26613	0	0	0	0
26630	3178.61	1053.63	8889.58	7261.93
26654	59.6485	0	0	0
26670	0	3787.87	0	0
26682	108.649	29.8218	785.695	785.988
26707	0	0	0	0
26823	0	0	0	0
26866	0	0	0	0
26872	0	0	0	0
26874	0	0	0	0
26876	93.835	0	0	0
26878	0	0	0	0
26879	0	0	0	0
26888	0	0	0	0
26896	28.7978	136.195	0	0
26919	0	0	0	0
26928	18.7694	125.439	0	0
26929	0	0	18183.6	17590.3
26933	0	0	0	0
26934	0	0	0	0
26941	43.3112	61.6146	0	0
26984	0	0	0	0
26986	0	0	0	0
26992	104.983	0	206.311	109.214
27032	75.5427	0	625.222	739.229
27041	0	0	0	0
27046	0	0	0	0
27081	0	0	161.626	0
27147	48.6602	0	0	0
27169	0	64.4873	0	0
27173	38.4048	0	0	0
27203	33.7543	0	0	0
27207	0	79.3987	0	0
27229	265.013	121.84	0	0
27253	0	0	0	0
27263	0	0	0	0
27268	0	0	0	0
27288	0	0	0	0
27299	0	0	0	0
27315	0	0	0	0
27340	0	0	0	0
27349	39.2426	0	0	0
27350	73.9339	0	431.474	276.573
27356	74.2387	851.845	0	0
27364	0	0	0	0
27365	0	0	0	0
27398	13.0185	0	0	0
27433	0	0	0	0
27496	0	0	38.4664	77.0865
27513	0	0	0	0
27517	38952.9	57435.5	89488.6	89157.1
27524	0	0	0	0
27592	790.046	97.5713	790.517	730.856
27670	0	0	0	0
27737	0	0	0	0
27742	135.745	0	0	0
27775	0	0	0	0
27796	0	0	0	0
27797	0	0	0	0
27825	0	0	0	0
27837	0	0	0	0
27838	0	0	0	0
27948	99.8865	80.276	512.422	450.113
27951	0	136.914	0	0
28005	0	0	0	0
28006	0	0	0	0
28018	0	0	0	0
28022	0	0	0	0
28024	0	0	0	0
28049	0	0	31.5823	94.2051
28061	0	0	0	0
28065	0	0	703.383	765.5
28090	0	0	274.942	156.049
28095	0	0	0	0
28103	0	255.265	657.28	545.126
28119	266.525	0	1654.82	1881.26
28127	0	0	0	0
28132	0	0	0	0
28154	0	0	0	0
28161	145.436	30.8384	95.1044	0
28222	0	0	0	0
28281	0	570.013	0	0
28306	0	0	0	0
28342	30.2057	0	0	0
28343	0	0	0	0
28366	0	0	0	0
28385	211.901	556.336	0	97.9421
28391	0	0	0	0
28437	0	0	0	0
28464	108.985	0	0	0
28466	202.788	266.601	0	0
28484	364.602	0	0	0
28557	0	0	0	0
28560	0	0	0	0
28561	13570.9	18676.7	27908.9	29070.5
28562	0	0	0	0
28565	0	0	0	87.0803
28571	0	0	0	0
28596	0	0	0	0
28608	0	0	0	0
28609	0	0	0	0
28610	232.497	0	0	0
28638	0	0	0	0
28667	180.007	97.9429	202.371	119.168
28669	0	0	0	0
28677	23.9147	0	0	0
28719	0	0	0	0
28723	91.6634	0	0	0
28725	0	0	0	0
28734	0	0	0	0
28747	0	0	0	0
28805	0	0	0	0
28813	0	0	0	0
28839	87.5768	0	144.675	80.2453
28850	35.7195	107.505	0	0
28857	47.5263	0	0	0
28945	0	0	0	0
28957	0	0	0	0
28963	0	0	0	0
28968	0	0	0	0
29001	0	340.339	0	0
29045	0	0	0	0
29067	0	0	0	0
29068	0	0	0	0
29069	0	0	0	0
29107	0	0	0	0
29111	0	0	0	0
29114	0	0	0	0
29116	0	0	0	0
29118	0	0	0	0
29143	0	0	126.408	121.411
29279	1820.77	1410.25	6445.97	4959.84
29287	0	0	1199.61	567.519
29289	0	0	0	0
29308	71.8002	0	0	0
29349	0	0	0	0
29376	45.4963	0	0	0
29383	0	0	0	0
29400	0	0	0	0
29411	0	0	0	0
29412	0	0	0	0
29474	0	0	0	0
29475	379.917	177.451	0	0
29538	51.7924	19.9188	0	0
29580	0	0	0	0
29595	0	0	0	0
29617	0	0	93.3789	0
29628	0	0	0	0
29633	0	0	0	0
29667	0	0	0	0
29677	377.285	208.545	584.818	124.979
29685	224.028	74.2139	234.181	0
29707	0	0	0	0
29716	0	0	0	0
29728	164.093	320.218	398.936	484.875
29731	0	0	0	0
29737	0	20.642	0	0
29779	0	0	0	0
29793	0	0	0	0
29796	74.1773	108.225	0	0
29823	17.2049	47.1498	0	0
29827	0	0	0	0
29840	0	0	0	0
29848	0	0	0	0
29896	0	0	0	0
29906	0	122.624	0	0
29946	0	0	0	0
29953	226.241	12.2509	0	0
30042	0	0	0	0
30106	0	0	0	0
30136	0	25.4752	0	0
30145	0	458.181	0	0
30174	0	0	0	0
30177	0	0	0	0
30211	0	22.9953	0	0
30227	0	0	0	0
30263	0	0	0	0
30271	68.4375	136.314	0	0
30295	46.4774	0	0	0
30306	0	0	0	0
30402	0	0	0	0
30410	0	0	0	0
30443	34.3107	0	0	0
30467	0	0	402.141	0
30477	0	72.4065	0	0
30500	718.768	13.7712	1132.98	1179.42
30509	0	0	0	0
30524	0	0	0	0
30540	71.7818	46.8616	108.385	95.7224
30575	781.756	881.211	0	0
30593	100.783	67.3579	266.461	122.095
30608	0	0	0	0
30619	0	0	0	0
30661	91.8335	54.1895	0	0
30662	0	0	0	0
30693	0	0	0	0
30699	150.365	0	0	0
30707	0	0	0	0
30716	0	109.942	0	0
30729	0	0	0	0
30730	0	392.461	0	0
30733	0	0	0	0
30735	0	0	0	0
30783	0	0	0	0
30800	0	0	137.807	115.001
30825	0	0	0	0
30878	0	0	0	0
30882	0	0	0	0
30891	0	0	0	190.343
30895	1756.56	0	0	0
30928	0	0	0	0
30942	0	0	0	0
30950	0	0	159.614	229.543
30952	0	53.9161	0	0
30988	0	28.3078	0	0
31002	79.0675	0	0	0
31029	174.499	34.9886	50.4482	0
31052	574.11	0	1957.98	1520.37
31070	33.4382	0	0	0
31135	119.953	0	0	0
31145	0	0	0	0
31171	15.9542	1394.03	0	0
31173	0	0	0	0
31181	0	96.3582	0	0
31227	0	0	0	0
31229	0	0	0	0
31247	0	0	0	0
31270	0	0	0	0
31271	0	0	0	0
31275	32.2236	0	0	0
31280	560.002	0	0	0
31336	0	0	0	0
31346	0	40.64	0	0
31422	0	0	0	0
31464	0	0	0	0
31471	0	0	0	0
31480	706.17	736.281	983.475	930.428
31517	140.34	0	0	0
31524	0	0	0	0
31525	512.704	1447.32	0	0
31595	0	0	0	0
31621	0	0	0	0
31626	0	0	0	0
31647	0	0	0	67.6037
31657	51.2575	844.061	0	0
31726	2260.97	0	6121.67	5675.78
31765	0	0	0	0
31833	0	0	0	0
31850	0	0	0	0
31992	0	0	0	0
32018	0	88.249	217.689	136.992
32022	0	0	0	0
32100	0	0	0	0
32109	0	0	347.971	0
32111	0	0	0	0
32163	0	0	0	0
32170	0	0	0	0
32171	29848.5	30476.5	57579.7	54183.3
32178	582.034	261.309	646.075	499.061
32185	0	0	0	0
32220	76.5703	82.0856	181.061	0
32238	0	0	0	0
32243	0	0	0	0
32284	1780.99	752.812	875.535	1844.08
32336	0	0	0	0
32340	232.808	239.24	120.233	170.823
32343	0	0	0	0
32405	268.669	40.9736	646.051	648.261
32432	0	0	0	0
32463	14.7792	0	0	132.963
32470	483.652	1043.93	1363.15	1189.09
32471	432.958	0	958.94	954.933
32481	0	0	0	0
32552	43.9314	95.1368	0	0
32558	0	0	0	0
32611	0	0	0	0
32637	0	0	0	0
32676	0	0	0	0
32677	186.769	595.795	0	0
32679	0	0	0	0
32696	0	0	0	0
32705	0	14.9726	0	0
32724	62.574	0	0	117.31
32726	403.749	439.019	803.067	819.124
32774	0	0	0	0
32783	0	0	0	0
32807	0	0	0	122.174
32823	0	0	0	0
32834	0	0	133.472	114.779
32852	0	0	0	0
32874	122.72	45.7213	292.23	0
32883	0	0	0	0
32944	303.798	247.829	263.418	290.151
32973	0	57.6777	0	0
32982	175.984	60.1133	382.608	144.151
32987	0	0	0	0
32995	0	0	0	0
33041	0	0	0	0
33042	0	0	0	0
33047	0	0	0	0
33082	743.869	580.433	653.534	427.476
33088	38.4828	0	0	0
33095	0	0	0	0
33115	0	0	0	0
33133	0	43.3892	0	0
33135	125.44	987.692	0	0
33136	0	0	0	0
33209	158.659	0	223.101	0
33235	0	0	0	74.9949
33238	21.1903	0	0	0
33284	62.5335	73.2817	0	0
33288	0	0	0	0
33322	0	0	0	0
33326	0	0	0	0
33339	0	0	0	0
33384	0	0	0	0
33385	0	0	0	0
33430	0	0	0	0
33500	0	0	0	0
33556	0	0	0	0
33561	179.656	0	228.614	232.373
33569	0	0	0	0
33602	56.1395	34.1514	106.973	34.6303
33617	0	0	0	0
33633	0	0	0	0
33701	0	0	0	0
33716	0	0	0	0
33726	0	0	0	0
33727	688.741	749.1	1054.39	1248.66
33776	1576.27	978.109	649.241	390.093
33812	49.425	19.4268	91.0663	52.0037
33819	0	0	0	0
33840	47.2828	0	74.8512	0
33845	0	0	0	0
33901	0	0	0	0
33938	0	0	0	0
33971	0	0	0	0
33973	943.79	1155.96	1400.92	1539.42
34009	0	0	0	0
34011	0	0	0	0
34017	93.5725	0	0	0
34018	0	0	141.379	36.5551
34019	19.6709	0	0	0
34035	0	0	0	0
34068	0	0	0	0
34137	0	0	0	0
34154	153.269	102.161	234.481	217.098
34160	117.915	0	74.0942	0
34186	0	405.052	1755.34	1081.41
34211	0	143.673	0	0
34212	91.4285	0	0	0
34213	195.626	0	0	0
34219	78.5524	82.2925	0	0
34236	0	0	0	0
34256	0	0	0	0
34262	0	0	924.301	604.159
34267	19.3691	0	0	0
34272	0	0	0	0
34295	403.851	0	805.099	1014.37
34301	0	0	0	0
34313	0	0	0	0
34333	0	0	116.803	0
34339	83.2439	522.786	0	0
34379	0	0	0	0
34396	0	0	0	0
34399	0	0	82.3448	0
34401	0	0	0	0
34403	0	0	0	0
34404	0	0	0	0
34416	0	0	0	0
34432	1111.67	593.949	1655.15	1142.36
34461	723.727	306.345	916.651	566.142
34474	0	0	0	0
34492	0	0	0	0
34510	0	0	0	0
34569	0	0	0	0
34676	951.372	0	0	0
34716	0	0	76.535	48.0481
34724	0	0	0	0
34754	45.4996	0	0	0
34766	5289.03	3917.73	1908.88	1534.8
34795	0	0	0	0
34803	0	0	0	0
34814	0	0	0	0
34837	0	0	0	0
34841	0	35.7625	0	0
34856	0	0	0	0
35007	0	0	0	0
35027	0	0	0	0
35073	0	0	0	0
35087	0	0	0	0
35092	0	0	96.0431	0
35097	0	9.2916	1076.89	919.027
35135	0	0	0	0
35140	0	0	0	0
35199	0	0	0	0
35201	0	0	0	0
35204	0	0	0	0
35239	0	0	0	0
35246	0	0	0	0
35313	0	0	0	0
35326	0	0	0	0
35327	114.084	132.589	379.759	371.864
35334	0	0	0	0
35339	13449.8	11178.1	19806.9	22124.5
35362	0	0	0	0
35414	0	0	0	0
35424	40.1835	272.033	0	0
35426	0	0	0	0
35468	0	0	0	0
35472	0	0	0	0
35506	0	0	0	0
35512	0	0	0	0
35535	0	202.967	0	0
35550	978.543	410.379	57.602	57.897
35556	0	0	0	0
35583	0	0	314.338	0
35589	59.4342	0	0	104.227
35612	0	0	585.657	396.983
35617	0	0	0	0
35646	168.689	0	100.181	45.4171
35647	354.768	496.857	365.895	387.242
35648	0	0	0	0
35690	0	0	513.786	597.666
35712	0	0	0	366.006
35730	0	0	0	0
35735	0	0	0	0
35752	0	0	0	0
35877	0	0	110.466	0
35894	0	0	0	0
35912	0	0	0	0
35965	0	0	0	0
35979	8019.19	4955.1	19267.3	16376.2
36156	530.208	0	624.679	830.197
36174	0	0	0	0
36177	213.792	172.126	0	0
36235	0	0	0	0
36249	19.0886	0	0	0
36260	162.168	154.621	0	0
36296	0	0	0	0
36303	0	0	0	0
36331	14.1147	0	0	0
36344	0	0	0	0
36345	0	1936.29	0	0
36350	42.09	0	52.1632	0
36406	0	0	0	0
36415	0	0	0	0
36444	0	0	0	0
36449	0	0	0	0
36489	132.099	0	0	0
36500	0	0	0	0
36522	0	0	89.6045	0
36532	0	0	0	0
36541	89.9317	0	0	0
36566	0	0	0	0
36575	0	2573.94	0	0
36581	0	0	0	0
36586	0	0	0	0
36599	0	0	0	0
36614	20.3645	0	0	0
36637	500.259	374.724	0	0
36653	0	0	0	0
36672	0	0	0	0
36716	0	0	0	0
36738	0	0	0	0
36744	0	0	0	0
36759	0	292.917	285.75	0
36761	125.19	0	0	0
36769	700.137	82.1943	901.297	875.111
36784	253.419	0	0	0
36816	136.003	0	478.672	0
36819	0	421.828	192.633	196.015
36827	0	0	0	0
36858	427.007	214.708	674.58	632.874
36868	1843.78	1211.42	2487.13	810.938
36880	1455.96	1233.63	1877.46	1981.21
36891	0	0	0	0
36940	0	0	0	0
36965	0	68.6438	0	0
36988	6763.5	7142.22	2364.7	1472.05
37056	2194.86	2092.24	3861.19	3418.59
37058	0	0	0	0
37061	0	0	0	0
37062	0	0	0	0
37070	0	0	0	0
37120	122.629	0	178.498	0
37124	34.3868	0	0	0
37126	0	0	0	0
37127	0	70.8672	0	0
37206	0	0	0	0
37220	0	0	0	0
37230	93.4066	67.4645	137.993	55.9619
37235	0	38.4588	0	0
37262	0	0	0	0
37301	0	0	526.469	362.788
37332	271.963	249.349	0	0
37340	0	0	0	0
37344	0	0	0	0
37371	0	0	0	0
37375	0	0	0	0
37377	0	0	0	0
37417	1091.92	0	2397.46	1929.87
37420	173.635	446.683	0	0
37441	0	0	0	0
37461	227.562	43.1274	0	0
37465	0	0	0	0
37475	0	0	0	0
37501	0	0	0	0
37513	37.3649	0	0	0
37516	0	0	0	0
37603	0	0	0	0
37610	0	523.094	133.811	92.3967
37623	0	0	0	0
37650	2681.57	1054.79	3953.38	937.101
37662	976.421	441.5	1718.66	1495.82
37672	0	0	0	0
37682	0	0	0	0
37698	2183.93	3294.24	0	0
37715	0	0	0	0
37717	0	0	0	0
37751	0	321.449	0	0
37775	91.4485	0	0	0
37785	60.8474	177.388	0	0
37794	0	0	0	649.562
37796	0	0	0	0
37805	0	0	1217.62	0
37903	12415.6	11076.8	14318.4	8126.84
37904	0	0	0	0
37949	335.058	260.698	324.581	291.78
37963	0	0	0	0
37978	0	0	0	0
38007	44.6673	0	0	0
38009	464.631	384.641	555.231	523.448
38010	19.1228	0	0	0
38011	594.32	322.302	159.756	207.873
38021	0	0	0	0
38037	0	0	0	0
38063	0	0	0	0
38087	348.416	0	128.662	0
38099	185.331	188.85	409.821	441.758
38105	0	0	0	0
38169	0	0	0	0
38171	0	0	0	0
38174	0	0	0	181.905
38191	0	0	0	0
38217	0	0	0	994.924
38256	0	0	0	0
38263	0	0	6267.81	6275.63
38266	73.8399	0	0	0
38308	0	0	0	0
38397	0	0	0	0
38459	17.0912	0	65.9673	0
38460	0	0	0	0
38510	0	708.951	2373.12	2037.89
38555	0	0	0	0
38566	0	86.9705	232.961	185.689
38586	0	0	0	0
38605	6966.92	6153.39	5278.74	5690.21
38617	1198.16	45.1882	0	0
38651	0	0	0	0
38659	0	11.836	0	0
38666	0	37.9922	0	0
38676	0	0	0	0
38701	134.549	0	0	311.303
38708	0	0	65.3549	0
38719	0	0	0	0
38743	0	0	0	0
38752	2486.13	1534.34	4123.07	3463.55
38755	0	0	502.996	0
38780	0	0	0	0
38790	101.046	0	0	0
38798	884.866	1046.7	2338.1	2399.15
38879	720.159	0	757.676	733.48
38910	30.0045	0	0	0
38933	0	0	0	0
38951	3386.36	2640.06	0	0
38963	0	0	0	0
38991	209.786	28.2867	0	0
39000	0	0	0	0
39002	0	0	3467.55	2611.39
39005	0	0	0	0
39033	0	0	71.6058	0
39047	597.145	1267.85	0	352.691
39064	721.706	0	1042.97	1043.07
39129	0	110.233	0	0
39145	0	0	0	0
39163	425.321	50.1344	217.458	98.2551
39168	0	0	86.5841	36.2278
39275	0	0	0	957.029
39276	511.933	213.581	905.392	0
39310	38.7251	0	0	0
39322	0	0	16483	14160.8
39607	1725.92	253.825	1116.01	1178.17
40075	0	0	0	0
40091	0	0	1159.41	1209.37
40103	0	0	0	0
40133	390.462	135.145	769.273	0
40159	0	0	0	0
40169	0	0	0	0
40221	0	0	0	0
40225	0	0	0	0
40243	24893.7	24410	35424	35490.1
40259	50.0365	0	0	0
40260	3130.54	1771.78	1120.05	1097.21
40277	0	0	0	0
40283	0	0	0	0
40291	0	0	0	0
40294	284.905	0	0	0
40336	0	0	0	0
40344	0	0	0	0
40360	0	346.555	0	0
40363	0	0	0	0
40366	0	28.5	0	0
40409	0	0	0	0
40452	48.6791	0	0	0
40453	0	0	0	0
40461	0	0	0	0
40481	0	0	0	0
40484	45.4531	0	0	0
40487	0	0	0	0
40493	0	0	0	0
40495	0	0	938.399	189.904
40536	0	104.388	0	0
40541	216.198	211.337	0	0
40565	0	0	139.165	0
40569	0	123.491	0	0
40572	0	0	0	0
40606	0	0	0	53.2804
40619	43.4269	0	0	0
40627	0	0	0	0
40645	0	0	0	0
40677	0	0	0	0
40680	237.549	363.863	0	0
40737	0	9.9251	0	0
40745	0	0	0	0
40748	81.7884	0	0	0
40759	0	0	0	0
40864	0	0	0	0
40997	0	0	0	0
41166	1230.36	269.351	921.697	787.124
41336	0	0	0	0
41342	57.0742	0	0	0
41345	0	0	0	0
41425	0	0	0	0
41431	442.352	237.225	1753.23	3728.26
41434	265.896	142.189	956.608	0
41471	1256.17	347.291	1599.47	0
41476	2022.64	1564.58	159.236	137.498
41485	592.783	666.749	0	0
41513	105.101	0	0	0
41514	305.076	339.132	763.028	421.168
41539	0	0	0	0
41597	0	0	0	0
41601	0	165.854	2978.34	2095.83
41652	35.5059	123.107	0	0
41654	0	61.8067	0	0
41655	32.3408	0	0	0
41665	1092.81	153.678	571.261	217.64
41735	149.469	141.241	0	0
41737	0	0	1728.52	1852.06
41770	41.4177	0	0	0
41815	0	0	0	0
41830	0	0	0	0
41832	0	0	0	0
41833	0	633.945	0	0
41858	0	92.8511	0	0
41863	0	0	0	0
41869	0	0	0	0
41892	0	0	0	0
41907	88.4753	10.8668	0	0
41908	146.354	0	0	0
41917	181.905	0	0	0
41922	0	0	0	0
41972	0	0	0	0
42033	0	0	0	0
42064	62.4784	0	0	0
42065	181.562	0	0	0
42102	0	0	0	0
42114	0	0	0	0
42146	0	0	0	0
42150	2004.8	1107.05	0	170.797
42166	0	0	0	0
42179	29.0741	0	0	0
42185	847.783	999.276	832.287	879.505
42188	0	818.14	144.146	0
42216	74.3023	82.0117	0	0
42269	2456.33	207.423	0	0
42273	0	0	0	0
42304	0	819.169	2441.87	1887.01
42313	110.436	0	0	0
42367	44.763	0	0	0
42374	0	0	0	0
42378	1845.5	620.782	1714.5	1760.32
42379	0	0	0	0
42382	0	0	0	0
42404	0	0	175.897	110.756
42458	337.023	113.128	466.934	506.515
42473	0	219.987	0	0
42523	0	0	1301.3	0
42583	153.472	0	86.8747	70.0394
42594	2061.96	1154.82	329.729	142.288
42662	0	0	0	0
42679	156.073	63.7535	125.276	0
42680	158.957	0	0	0
42683	1480.08	0	2561.15	4296.75
42688	77.0116	58.4463	52.1826	0
42721	177.475	182.134	0	0
42722	0	0	0	53.8172
42750	0	0	0	0
42766	0	0	188.672	208.367
42769	28.0002	0	0	0
42776	1019.12	0	0	0
42779	0	0	0	0
42785	0	0	0	0
42806	113.109	45.4965	0	0
42828	0	0	0	0
42832	573.966	420.91	212.387	0
42833	52.098	29.1165	0	0
42866	112.788	40.0045	0	0
42867	125.671	0	0	0
42870	0	0	153.55	0
42937	42.8213	0	0	0
42965	0	0	0	0
42975	0	0	0	0
43009	850.153	816.546	795.791	612.768
43029	0	0	0	0
43107	184.985	41.8056	96.7867	0
43114	0	0	0	0
43226	0	0	0	0
43235	0	0	0	0
43275	0	0	0	0
43295	351.171	110.682	187.792	127.319
43319	0	0	0	0
43339	0	0	0	0
43341	0	0	0	0
43345	0	0	0	0
43366	0	0	0	0
43368	162.9	0	215.098	98.7531
43395	0	0	0	0
43400	0	0	0	0
43442	8013.58	8651.72	2194.01	1266.43
43497	0	0	0	0
43538	0	668.053	0	0
43543	3595.84	4070.07	5461.34	3509.3
43563	0	0	0	0
43578	30.6813	0	0	0
43592	157.858	0	0	0
43605	0	0	0	0
43642	0	0	0	0
43658	0	0	0	0
43659	0	0	0	0
43660	0	0	892.163	907.666
43670	0	0	0	0
43678	0	0	0	0
43691	213.248	340.271	0	0
43715	0	150.924	0	0
43794	0	0	0	0
43815	0	0	0	28.6154
43822	0	0	0	0
43828	24.3967	0	127.986	0
43830	0	0	0	0
43851	153.301	109.703	34.8366	0
43855	45.7762	0	0	0
43863	247.806	0	583.864	437.809
43995	0	0	0	0
44022	0	14.6337	0	0
44030	0	0	233.862	211.793
44034	154.427	52.4971	211.55	149.933
44146	295.235	97.054	1021.77	1209.61
44345	0	0	0	0
44390	35.1127	0	0	0
44398	0	0	0	0
44418	21.7552	0	0	0
44458	0	0	0	0
44464	0	0	0	0
44524	3623.85	2237.66	3540.62	3329.81
44535	359.554	454.983	0	0
44592	1253.83	0	1742.53	1821.64
44599	0	0	0	0
44618	20355.5	16086	14747	10679.8
44633	0	0	0	0
44636	0	0	0	0
44676	0	0	0	0
44679	151.968	0	0	0
44718	1146.36	517.141	1497.68	1197.34
44744	0	38.8431	252.835	118.195
44750	1145.69	1526.9	2385.08	2207.38
44754	0	0	0	0
44797	0	0	0	0
44800	0	0	0	0
44802	347.679	379.993	0	0
44831	167.959	0	225.215	0
44921	0	0	0	0
44932	220.595	0	0	0
44967	0	0	0	0
44969	0	207.034	0	0
45021	0	0	0	0
45024	19.4326	0	0	0
45063	0	0	0	0
45130	63.0839	23.1241	78.5839	0
45196	0	0	0	0
45205	220.266	64.746	64.7231	0
45243	0	0	0	0
45245	0	0	0	0
45246	0	128.514	0	0
45250	0	0	0	0
45290	461.46	0	0	0
45295	114.566	99.4421	0	0
45297	0	0	0	0
45347	0	0	0	0
45379	0	0	0	0
45384	333.595	0	162.688	91.8625
45441	0	0	0	0
45445	5502.96	4162.42	0	0
45463	0	0	0	0
45496	0	0	194.557	181.298
45498	0	0	349.492	84.3458
45503	0	0	5419.84	2868.36
45554	0	0	0	0
45564	187.798	383.731	0	0
45594	0	0	0	0
45597	377.978	0	0	0
45654	0	0	0	0
45664	0	0	0	0
45695	0	842.499	0	0
45775	0	0	0	0
45820	72.2011	0	0	0
45828	0	0	0	0
45857	0	0	0	0
45863	123.088	151.865	114.432	0
45889	0	0	0	0
45893	0	0	0	0
45895	0	0	0	80.4626
45896	43.9101	0	0	0
45943	0	0	0	0
45944	293.768	0	93.9481	0
45949	0	0	42.9054	51.4087
45950	235.11	0	0	0
45954	48.1465	112.386	0	0
45980	1612.39	0	714.742	678.992
45983	0	1132.53	47.9702	0
46001	0	0	0	0
46002	0	0	0	0
46056	0	0	428.137	264.389
46064	79.656	0	84.65	0
46091	297.428	380.812	0	634.119
46119	0	0	0	0
46139	226.445	136.781	0	0
46170	0	0	0	0
46179	29.0146	0	0	0
46184	0	0	1386.23	0
46258	0	0	0	0
46338	134.822	47.1709	324.011	336.683
46369	91.7695	0	0	0
46370	0	28.3617	0	0
46384	0	0	0	0
46417	0	0	0	0
46542	0	163.989	475.204	240.142
46551	0	47.4939	0	0
46554	0	0	0	0
46567	0	0	0	0
46587	0	0	0	0
46606	580.44	205.577	194.251	160.158
46642	0	0	0	0
46649	5435.11	3895.47	8015.32	4778.82
46654	0	0	0	0
46679	0	0	0	0
46717	877.586	718.359	174.752	131.745
46719	45.9653	101.756	41.6999	0
46725	28.124	0	0	0
46756	94.5207	0	142.656	109.407
46765	0	0	0	0
46783	0	0	0	0
46801	567.524	217.161	118.421	0
46812	32.3063	0	114.233	172.501
46826	0	0	534.331	370.968
46875	0	0	46.0003	0
46880	615.521	1120.66	174.336	0
46883	0	0	0	0
46923	0	0	0	0
46926	0	82.0539	0	0
46928	67.64	0	0	0
46961	0	20.9672	0	0
46972	0	0	0	0
47005	0	0	0	0
47039	0	0	258.012	175.012
47125	300.38	0	171.689	268.191
47200	506.099	379.313	866.361	676.64
47215	57.4491	15.9946	311.579	351.959
47273	0	0	0	0
47285	0	0	0	41.9051
47367	113.927	59.0924	423.628	287.403
47371	0	0	0	0
47402	0	713.232	476.717	0
47855	1020.6	336.234	431.706	374.165
48008	0	0	102.239	123.941
48023	135.364	33.1843	99.8413	0
48061	0	0	0	0
48063	0	0	0	0
48089	2917.4	615.85	2001.43	1918.47
48093	456.877	0	0	0
48106	5899.09	5197.74	5067.72	7165.66
48115	23.315	0	0	0
48131	0	0	0	0
48162	64.2462	0	236.814	0
48176	191.398	0	364.359	271.059
48189	0	0	0	0
48195	0	0	656.722	332.207
48224	0	0	0	0
48281	0	0	0	0
48354	398.959	0	0	0
48394	173.214	0	0	0
48417	347.223	49.9296	0	0
48421	0	0	0	0
48424	0	0	0	0
48425	0	0	744.031	710.443
48428	0	599.185	0	0
48446	0	0	0	0
48478	0	0	0	0
48480	0	0	0	0
48486	0	0	0	0
48505	18.3527	0	0	0
48520	0	511.73	0	0
48521	0	0	0	0
48540	17.8075	0	0	49.2653
48580	776.883	1069.12	815.94	735.789
48616	0	0	0	0
48625	0	0	0	0
48651	0	38.5623	0	0
48663	0	0	0	0
48664	0	0	0	0
48667	0	0	0	0
48686	429.989	211.493	62.0425	0
48699	0	0	0	0
48751	0	0	0	0
48898	0	0	0	0
48979	0	0	0	0
49122	823.702	302.613	408.163	342.786
49243	241.145	0	0	0
49244	0	0	0	0
49248	0	0	0	0
49273	0	0	0	0
49284	1178.18	847.185	85.5559	87.9198
49295	0	53.4125	0	0
49296	0	0	0	0
49303	1516.42	896.331	0	284.867
49332	0	0	1059.17	925.301
49334	0	0	0	0
49349	0	0	0	0
49381	0	0	0	0
49390	0	0	0	0
49451	0	0	0	0
49464	0	0	0	0
49509	209.364	98.9427	0	0
49524	0	0	186.436	0
49527	0	0	0	0
49530	0	0	322.582	226.348
49608	0	0	0	1300.81
49696	0	0	0	0
49697	0	0	0	0
49713	0	182.727	0	0
49719	0	0	0	0
49776	0	0	0	0
49778	0	0	0	0
49780	0	0	0	0
49839	0	0	0	0
49901	0	0	0	0
49914	0	0	0	0
49948	327.117	28.4757	0	0
49958	0	0	0	0
49959	0	60.5198	245.802	111.243
50008	1765.8	1477.94	1700.41	1547.78
50037	34.1535	82.9291	0	0
50056	0	0	0	0
50075	106.677	36.2481	266.465	136.321
50087	11.7402	0	333.909	154.994
50103	0	0	0	0
50126	206.277	0	0	0
50172	652.673	187.743	0	0
50174	0	0	0	0
50202	0	0	237.166	165.08
50208	370.738	0	352.371	467.535
50212	101.957	29.182	0	0
50230	0	350.222	0	0
50247	0	0	0	0
50254	752.273	0	156.439	0
50285	0	0	0	0
50338	0	33.2909	134.076	0
50357	0	0	0	0
50377	44.6408	0	0	0
50383	0	28.6224	0	0
50384	0	0	778.135	691.462
50418	0	0	0	0
50425	0	0	0	0
50431	257.043	105.737	0	0
50460	0	0	0	0
50505	0	0	0	0
50514	0	0	0	0
50557	2038.92	1583.24	2671.49	1354.1
50574	0	0	0	83.3653
50578	0	0	0	0
50593	548.646	164.148	0	0
50633	1150.11	991.298	1142.01	1042.02
50638	0	0	0	0
50683	0	0	0	0
50735	30.1884	0	0	0
50750	258.905	24.2485	0	0
50766	181.426	0	0	0
50791	0	0	103.865	92.8391
50793	0	0	0	0
50825	0	0	0	0
50833	209.199	17.7735	146.095	144.31
50837	0	0	0	0
50838	0	0	0	0
50840	2553.22	2286.26	2819.59	2680.86
50845	0	0	0	0
50904	1116.07	429.177	1010.48	851.19
50912	0	0	51.372	0
50913	24.9717	0	421.886	0
50914	0	160.592	197.349	135.652
50919	0	0	0	0
50921	836.414	571.264	350.157	152.144
50970	0	0	0	0
50972	44.6593	20.1426	0	0
50974	1213.88	0	2832.69	2569.85
50984	0	0	0	0
51007	0	136.09	0	0
51008	0	0	0	0
51044	0	0	0	0
51059	44.4226	0	0	0
51065	0	0	0	0
51095	0	66.8585	0	0
51105	0	0	0	0
51117	0	0	0	0
51118	0	0	0	0
51120	0	0	0	0
51160	0	0	0	0
51175	375.356	148.827	217.476	170.287
51184	61.4084	0	0	0
51264	0	0	0	0
51276	0	59.9824	76.2847	0
51328	0	0	0	0
51333	0	14.7129	0	0
51340	0	0	0	0
51368	0	0	0	0
51374	167.276	16.7474	135.615	470.442
51678	335.493	47.5805	0	0
51778	0	0	0	0
51779	480.684	216.402	0	0
51793	0	0	0	0
51804	1391.93	112.228	1635.51	1354.01
51838	0	0	0	0
51862	52.1558	0	0	0
51865	0	0	0	0
51875	2552.38	2154.37	1730.71	1307.29
51885	0	0	0	0
51906	0	0	0	0
51916	0	0	83.1539	0
51920	0	0	0	0
51929	3847.73	1704.02	1488.96	1530.08
51930	0	0	0	0
51932	4551.88	3788.65	5393.67	3000.17
51940	0	0	0	0
51945	0	0	0	0
51948	0	0	0	0
51949	0	0	0	0
52052	0	0	0	0
52096	0	0	0	0
52100	620.428	1194.6	128.055	59.5929
52157	0	0	0	0
52189	2696.38	3548.76	5881.79	4246.07
52213	0	0	0	0
52216	0	34.7415	0	0
52219	241.696	0	70.3571	58.333
52252	145.041	0	0	0
52256	0	0	0	0
52279	0	0	0	0
52320	1116.81	1344.74	1142.66	1589.25
52367	0	0	0	0
52374	149.326	0	213.901	65.2934
52403	0	0	0	0
52433	151.072	0	0	0
52446	0	0	0	0
52450	0	0	0	0
52487	124.61	100.326	0	0
52507	0	0	0	0
52541	0	0	235.018	0
52550	106.562	0	0	0
52609	0	0	0	0
52612	0	0	0	168.139
52730	382.177	196.732	94.1641	0
52769	308.85	0	0	0
52853	78.8786	0	0	0
52950	0	0	60.8548	75.3661
52962	263.154	0	0	0
52968	0	0	0	0
53002	92.1722	0	147.04	0
53017	0	562.914	0	0
53035	5584.78	3992.57	2358.86	1459.53
53078	0	0	0	0
53094	0	0	0	0
53101	0	0	0	0
53103	0	0	0	0
53144	0	0	0	0
53181	903.353	544.57	3477.24	3294.82
53216	264.611	241.837	0	0
53217	0	0	0	0
53279	55.0736	52.684	0	0
53280	72.4279	0	137.876	105.478
53282	0	0	173.071	103.583
53287	0	0	0	0
53322	0	0	0	0
53328	0	0	0	0
53329	0	0	0	0
53331	0	0	0	0
53333	0	0	0	0
53375	0	0	0	0
53386	0	0	0	0
[truncated: 3,618 more rows]

## Sheet: Supp Table 2
Protein ID	Peptide	Controls	Controls	Case	Case
	name	-5 years-	-10 years-	-5 years-	-10 years-
91542	Collagen alpha-1(I) chain [273-299]	1370.14	631.08	434.7	350.47
92841	Collagen alpha-1(I) chain [819-846]	974.42	870.89	450.88	484.37
28850	Collagen alpha-1(I) chain [820-833]	169.47	190.39	71.61	0
127432	Collagen alpha-1(I) chain [1007-1041]	11210	5721.64	4670.02	972.19
61332	Collagen alpha-1(III) chain [667-687]	2321.4	1831.25	829.57	0
130077	unknown	3753.95	3970.03	2685.01	349.2
64256	Fibrinogen alpha chain [605-622]	5447.56	5500.2	9894.62	8781.35
60126	Fibrinogen beta chain [54-71]	0	0	224.92	161.35
21919	Uromodulin [589-599]	0	0	26.13	1369.23
Table 2. Individual peptide abundance. Mean values for each of the two independent samples (from 2012 and 2017) are provided and compared with mean values in a control group of healthy children aged 5 and 10 years.
